# Supplementary material for: Enlarged External Occipital Protuberance in young French individuals’ head CT: stability in prevalence, size and type between 2011 and 2019
Source: Sci Rep. 2020 Apr 16;10:6518. doi: 10.1038/s41598-020-63554-y (PMC7162866; doi:10.1038/s41598-020-63554-y)
Supplement: Supplementary file 2 — Dataset. [file 41598_2020_63554_MOESM2_ESM.xlsx]

## Sheet: 2011
Age	Gender	EOP Type 1/2/3	Volume (cm3)	ID
23	f	2	2.14	11f1
25	f	2	2.34	11f2
18	f	3	1.23	11f3
25	f	2	0.87	11f4
20	f	3	0.42	11f5
25	f	3	0.13	11f6
18	f	2	1.3	11f7
25	f	3	2.21	11f8
20	f	3	0.3	11f9
21	f	2	0.73	11f10
18	f	2	1.34	11f11
20	f	2	1.28	11f12
28	f	2	0.85	11f13
21	f	2	0.26	11f14
30	f	3	0.33	11f15
26	f	1		11f16
18	f	1		11f17
18	f	1		11f18
27	f	1		11f19
23	f	1		11f20
23	f	1		11f21
25	f	1		11f22
22	f	1		11f23
22	f	1		11f24
26	f	1		11f25
21	f	1		11f26
30	f	1		11f27
18	f	1		11f28
23	f	1		11f29
19	f	1		11f30
22	f	1		11f31
30	f	1		11f32
21	f	1		11f33
21	f	1		11f34
27	f	1		11f35
23	f	1		11f36
25	f	1		11f37
22	f	1		11f38
21	f	1		11f39
25	f	1		11f40
27	f	1		11f41
29	f	1		11f42
21	f	1		11f43
22	f	1		11f44
26	f	1		11f45
19	f	1		11f46
18	f	1		11f47
22	f	1		11f48
20	f	1		11f49
29	f	1		11f50
21	f	1		11f51
24	f	1		11f52
27	f	1		11f53
30	f	1		11f54
25	f	1		11f55
21	f	1		11f56
21	f	1		11f57
18	f	1		11f58
18	f	1		11f59
18	f	1		11f60
18	f	1		11f61
25	f	1		11f62
19	f	1		11f63
22	f	1		11f64
18	f	1		11f65
29	f	1		11f66
27	f	1		11f67
28	f	1		11f68
18	f	1		11f69
30	f	1		11f70
28	f	1		11f71
30	f	1		11f72
24	f	1		11f73
26	f	1		11f74
23	f	1		11f75
18	f	1		11f76
25	f	1		11f77
24	f	1		11f78
20	f	1		11f79
28	f	1		11f80
25	f	1		11f81
24	f	1		11f82
24	f	1		11f83
22	f	1		11f84
26	f	1		11f85
24	f	1		11f86
30	f	1		11f87
25	m	3	0.43	11m1
22	m	3	1.8	11m2
26	m	2	4.68	11m3
25	m	2	0.69	11m4
22	m	3	1.46	11m5
30	m	3	5.18	11m6
24	m	3	1.96	11m7
20	m	2	6.81	11m8
26	m	2	1.6	11m9
20	m	2	1.98	11m10
27	m	3	2.02	11m11
30	m	2	4.11	11m12
29	m	2	3.29	11m13
21	m	2	3.13	11m14
23	m	2	2.53	11m15
29	m	2	4.16	11m16
28	m	2	1.24	11m17
19	m	2	3.41	11m18
29	m	2	1.84	11m19
30	m	2	2.98	11m20
25	m	2	3.6	11m21
23	m	2	2.98	11m22
22	m	3	2.89	11m23
28	m	2	1.36	11m24
24	m	2	2.39	11m25
25	m	3	1.93	11m26
30	m	2	1.74	11m27
28	m	3	2.16	11m28
21	m	2	1.38	11m29
24	m	3	2.83	11m30
29	m	2	2.04	11m31
26	m	2	2.13	11m32
28	m	2	2.25	11m33
24	m	2	1.67	11m34
25	m	2	1.33	11m35
30	m	2	2.46	11m36
18	m	3	1.46	11m37
19	m	2	0.97	11m38
27	m	3	0.64	11m39
24	m	2	3.28	11m40
26	m	2	1.41	11m41
21	m	3	2.51	11m42
24	m	2	1.08	11m43
25	m	2	1.71	11m44
24	m	2	1.92	11m45
29	m	2	1.53	11m46
29	m	2	3.76	11m47
25	m	2	0.49	11m48
22	m	2	5.11	11m49
30	m	2	2.38	11m50
28	m	2	2.09	11m51
30	m	2	4.44	11m52
26	m	3	1.45	11m53
24	m	2	4.49	11m54
25	m	3	6.62	11m55
21	m	3	2.2	11m56
24	m	2	2.73	11m57
25	m	3	2.74	11m58
23	m	2	3.27	11m59
26	m	3	2.02	11m60
21	m	2	1.66	11m61
22	m	2	0.44	11m62
24	m	2	0.8	11m63
26	m	2	3.47	11m64
18	m	2	0.76	11m65
30	m	3	1.47	11m66
18	m	2	1.87	11m67
21	m	2	1.07	11m68
24	m	3	1.87	11m69
23	m	2	1.2	11m70
22	m	3	2.8	11m71
21	m	2	0.92	11m72
29	m	2	4.14	11m73
26	m	2	0.6	11m74
20	m	2	0.57	11m75
28	m	3	2.77	11m76
22	m	2	3.06	11m77
26	m	1		11m78
26	m	1		11m79
28	m	1		11m80
25	m	1		11m81
28	m	1		11m82
26	m	1		11m83
20	m	1		11m84
18	m	1		11m85
22	m	1		11m86
29	m	1		11m87
28	m	1		11m88
26	m	1		11m89
18	m	1		11m90
26	m	1		11m91
26	m	1		11m92
24	m	1		11m93
24	m	1		11m94
21	m	1		11m95
19	m	1		11m96
28	m	1		11m97
22	m	1		11m98
23	m	1		11m99
18	m	1		11m100
27	m	1		11m101
26	m	1		11m102
24	m	1		11m103
23	m	1		11m104
20	m	1		11m105
25	m	1		11m106
19	m	1		11m107
23	m	1		11m108
26	m	1		11m109
28	m	1		11m110
24	m	1		11m111
21	m	1		11m112
26	m	1		11m113
18	m	1		11m114
20	m	1		11m115
21	m	1		11m116
26	m	1		11m117
21	m	1		11m118

## Sheet: 2019
Age	Gender	EOP Type 1/2/3	Volume (cm3)	ID
29	f	2	0.62	19f1
21	f	2	0.67	19f2
18	f	2	0.25	19f3
19	f	2	1.3	19f4
23	f	3	1.49	19f5
23	f	2	2.51	19f6
24	f	3	0.82	19f7
24	f	3	0.61	19f8
30	f	3	0.55	19f9
27	f	2	1.12	19f10
30	f	2	1.73	19f11
24	f	2	1.21	19f12
25	f	3	0.64	19f13
19	f	3	0.47	19f14
20	f	2	0.21	19f15
27	f	2	1.01	19f16
21	f	3	3.23	19f17
18	f	2	0.39	19f18
20	f	1		19f19
28	f	1		19f20
29	f	1		19f21
21	f	1		19f22
30	f	1		19f23
26	f	1		19f24
26	f	1		19f25
20	f	1		19f26
30	f	1		19f27
28	f	1		19f28
23	f	1		19f29
20	f	1		19f30
24	f	1		19f31
27	f	1		19f32
28	f	1		19f33
18	f	1		19f34
18	f	1		19f35
18	f	1		19f36
26	f	1		19f37
20	f	1		19f38
20	f	1		19f39
18	f	1		19f40
21	f	1		19f41
18	f	1		19f42
28	f	1		19f43
27	f	1		19f44
20	f	1		19f45
23	f	1		19f46
24	f	1		19f47
19	f	1		19f48
19	f	1		19f49
25	f	1		19f50
19	f	1		19f51
25	f	1		19f52
18	f	1		19f53
30	f	1		19f54
21	f	1		19f55
23	f	1		19f56
27	f	1		19f57
20	f	1		19f58
20	f	1		19f59
19	f	1		19f60
28	f	1		19f61
20	f	1		19f62
20	f	1		19f63
21	f	1		19f64
22	f	1		19f65
22	f	1		19f66
19	f	1		19f67
30	f	1		19f68
22	f	1		19f69
24	f	1		19f70
26	f	1		19f71
23	f	1		19f72
19	f	1		19f73
20	f	1		19f74
18	f	1		19f75
19	f	1		19f76
21	f	1		19f77
25	f	1		19f78
18	f	1		19f79
22	f	1		19f80
19	f	1		19f81
23	f	1		19f82
27	f	1		19f83
28	f	1		19f84
28	f	1		19f85
26	f	1		19f86
20	f	1		19f87
27	f	1		19f88
19	f	1		19f89
25	f	1		19f90
24	f	1		19f91
30	f	1		19f92
18	f	1		19f93
30	f	1		19f94
29	f	1		19f95
22	f	1		19f96
27	f	1		19f97
28	f	1		19f98
27	f	1		19f99
18	f	1		19f100
28	f	1		19f101
22	f	1		19f102
27	f	1		19f103
25	f	1		19f104
27	f	1		19f105
25	f	1		19f106
28	m	2	1.51	19m1
27	m	3	12.16	19m2
25	m	2	2.74	19m3
25	m	3	1.02	19m4
24	m	2	0.7	19m5
27	m	2	0.59	19m6
25	m	3	5.15	19m7
23	m	3	3.75	19m8
24	m	2	1.46	19m9
23	m	3	3.47	19m10
22	m	3	1.6	19m11
20	m	3	2.92	19m12
20	m	2	2.87	19m13
19	m	3	3.73	19m14
26	m	3	1.26	19m15
19	m	2	3.75	19m16
19	m	2	5	19m17
19	m	2	0.54	19m18
20	m	2	3.59	19m19
28	m	2	1.98	19m20
19	m	3	2.63	19m21
20	m	2	0.74	19m22
29	m	3	2.93	19m23
18	m	2	0.65	19m24
19	m	2	0.53	19m25
19	m	2	0.98	19m26
29	m	2	5.24	19m27
23	m	2	0.69	19m28
23	m	2	1.89	19m29
29	m	2	2.25	19m30
25	m	3	2.32	19m31
21	m	3	1.46	19m32
28	m	2	1.24	19m33
24	m	3	2.54	19m34
24	m	2	0.59	19m35
20	m	3	3.06	19m36
20	m	2	5.28	19m37
25	m	3	4.44	19m38
19	m	2	2.33	19m39
24	m	2	1.34	19m40
19	m	2	1.57	19m41
26	m	3	3.69	19m42
26	m	3	0.67	19m43
24	m	2	3.59	19m44
26	m	2	1.4	19m45
19	m	2	0.66	19m46
18	m	2	0.82	19m47
20	m	2	1.81	19m48
18	m	2	1.53	19m49
21	m	2	3.33	19m50
21	m	3	2.2	19m51
20	m	2	4.31	19m52
26	m	2	1.25	19m53
30	m	2	2.87	19m54
30	m	2	0.82	19m55
30	m	2	0.51	19m56
26	m	2	1.73	19m57
24	m	2	3.21	19m58
21	m	3	0.87	19m59
24	m	2	0.61	19m60
24	m	2	1.28	19m61
20	m	2	4.17	19m62
27	m	3	1.22	19m63
28	m	2	0.74	19m64
25	m	2	3.02	19m65
28	m	2	1.66	19m66
24	m	2	2.64	19m67
22	m	2	2.09	19m68
19	m	2	1.08	19m69
22	m	2	2.22	19m70
25	m	3	2.18	19m71
18	m	2	2.46	19m72
25	m	3	0.45	19m73
24	m	2	2.38	19m74
26	m	3	2.43	19m75
22	m	2	1.1	19m76
28	m	3	3.65	19m77
18	m	3	1.96	19m78
19	m	3	2.35	19m79
23	m	2	0.75	19m80
18	m	2	0.44	19m81
21	m	2	0.56	19m82
21	m	3	2.07	19m83
27	m	2	1.03	19m84
29	m	2	1.27	19m85
26	m	2	0.65	19m86
22	m	2	6.22	19m87
21	m	2	0.6	19m88
22	m	1		19m89
29	m	1		19m90
18	m	1		19m91
25	m	1		19m92
29	m	1		19m93
18	m	1		19m94
22	m	1		19m95
25	m	1		19m96
24	m	1		19m97
19	m	1		19m98
19	m	1		19m99
28	m	1		19m100
21	m	1		19m101
26	m	1		19m102
21	m	1		19m103
18	m	1		19m104
25	m	1		19m105
29	m	1		19m106
27	m	1		19m107
23	m	1		19m108
22	m	1		19m109
22	m	1		19m110
28	m	1		19m111
20	m	1		19m112
21	m	1		19m113
26	m	1		19m114
25	m	1		19m115
19	m	1		19m116
18	m	1		19m117
26	m	1		19m118
29	m	1		19m119
20	m	1		19m120
23	m	1		19m121
20	m	1		19m122
28	m	1		19m123
23	m	1		19m124
27	m	1		19m125
29	m	1		19m126
26	m	1		19m127
25	m	1		19m128
25	m	1		19m129
26	m	1		19m130
30	m	1		19m131
22	m	1		19m132
25	m	1		19m133
26	m	1		19m134
